# Supplementary material for: Antinociceptive effect of Equisetum arvense extract on the stomatitis hamster model
Source: PLoS One. 2024 Nov 21;19(11):e0313747. doi: 10.1371/journal.pone.0313747 (PMC11581248; doi:10.1371/journal.pone.0313747)
Supplement: S1 Table — Overall, 52 5-week-old male golden Syrian hamsters (Mesocricetus auratus) weighing 95.6 ± 8.4 g (81.6–115.9 g) were used in the study. (XLSX) [file pone.0313747.s001.xlsx]

## Sheet: 体重増加 (最終) (Revise)
	Group and sample information		Weight (g)
	Stomatitis model	PS	86.2
			105.1
			96.4
			93.2
			93.6
			92.2
			89.1
			95.4
			88.6
			90
		EA	86.3
			83.6
			112.5
			90
			102.2
			96.2
			97.6
			87
			89.9
			90.7
		100*EA	84
			89.6
			99.3
			90.9
			89.5
			90.7
			83.4
			90.2
			99.1
			85.7
		Healty	84.6
			81.6
			97.4
			96
			97
			97.2
			95.3
	RNA expression analysis	PS	102.9
			104.3
			103.1
			108.8
			111.4
		EA	102.1
			107
			115.9
			107.7
			97.3
		Healthy	109.2
			98.2
			104.8
			91.8
			88.5
		Average.	95.5827
		S.D.	8.41776
